# Supplementary material for: Phloroglucinaldehyde Alleviates High-Fat-Diet-Induced MAFLD via Its Antioxidant and Anti-Inflammatory Properties
Source: Foods. 2026 Jan 25;15(3):437. doi: 10.3390/foods15030437 (PMC12896450; doi:10.3390/foods15030437)
Supplement: Supplementary file 1 [file foods-15-00437-s001.zip]

Archive with 3 entries (3 files):
- Supplemental Table S1.xlsx
- Supplemental Table S2.xlsx
- Supplementary Figure.pdf
