# Supplementary material for: Phloroglucinaldehyde Alleviates High-Fat-Diet-Induced MAFLD via Its Antioxidant and Anti-Inflammatory Properties
Source: Foods. 2026 Jan 25;15(3):437. doi: 10.3390/foods15030437 (PMC12896450; doi:10.3390/foods15030437)
Supplement: Supplementary file 1 [file foods-15-00437-s001.zip › Supplemental Table S1.xlsx]

## Sheet: Sheet1
Supplemental Table S1 Diet compositon of LFD and HFD
LFD D12450J				HFD D12492
	gm%	kcal%			gm%	kcal%
Protein	19.2	20		Protein	26.2	20
Carbohydrate	67.3	70		Carbohydrate	26.3	20
Fat	4.3	10		Fat	34.9	60
Total		100		Total		100
kcal/gm	3.85			kcal/gm	5.24
Ingredient	gm	kcal		Ingredient	gm	kcal
Casein, 30 Mesh	200	800		Casein, 30 Mesh	200	800
L-Cystine	3	12		L-Cystine	3	12
Corn Starch	506.2	2024.8		Corn Starch	0	0
Maltodextrin 10	125	500		Maltodextrin 10	125	500
Sucrose	68.8	275.2		Sucrose	68.8	275.2
Cellulose, BW200	50	0		Cellulose, BW200	50	0
Soybean Oil	25	225		Soybean Oil	25	225
Lard*	20	180		Lard*	245	2205
Mineral Mix S10026	10	0		Mineral Mix S10026	10	0
DiCalcium Phosphate	13	0		DiCalcium Phosphate	13	0
Calcium Carbonate	5.5	0		Calcium Carbonate	5.5	0
Potassium Citrate, 1 H2O	16.5	0		Potassium Citrate, 1 H2O	16.5	0
Vitamin Mix V10001	10	40		Vitamin Mix V10001	10	40
Choline Bitartrate	2	0		Choline Bitartrate	2	0
FD&C Yellow Dye #5	0.04	0
FD&C Blue Dye #1	0.01	0		FD&C Blue Dye #1	0.05	0
Total	1055.1	4057		Total	773.85	4057
