# Supplementary material for: Phloroglucinaldehyde Alleviates High-Fat-Diet-Induced MAFLD via Its Antioxidant and Anti-Inflammatory Properties
Source: Foods. 2026 Jan 25;15(3):437. doi: 10.3390/foods15030437 (PMC12896450; doi:10.3390/foods15030437)
Supplement: Supplementary file 1 [file foods-15-00437-s001.zip › Supplemental Table S2.xlsx]

## Sheet: Sheet2
Supplementary Table S2 Hepatic lipid metabolites modulated by HFD
LM ID	Compounds	Class	VIP	Fold_Change	Log2FC	LFD vs HFD
LMGL03010532	TG(18:1/18:3/20:0)	TG	1.56924	5.38321	2.42847	up
LMFA07070042	3-Hydroxy-linoleyl- carnitine	CAR	1.46791	5.17663	2.37201	up
N/A	3-Hydroxy-hexadecanoyl-carnitine	CAR	1.44299	4.977	2.31528	up
LMGP03050001	LPS(18:1/0:0)	LPS	1.05078	4.49597	2.16863	up
N/A	Free carnitine	CAR	1.01827	4.30602	2.10636	up
N/A	Palmitodileoyl- carnitine	CAR	1.34049	4.27889	2.09724	up
N/A	3-Hydroxy-octadecenoyl-carnitine	CAR	1.28919	4.27783	2.09688	up
N/A	13-oxoODE	Eicosanoid	1.40444	4.27104	2.09459	up
N/A	Linoleyl-carnitine	CAR	1.2882	3.95936	1.98527	up
LMGL03014394	TG(14:0/18:2/22:0)	TG	1.44803	3.95788	1.98473	up
LMGP03050006	LPS(18:0/0:0)	LPS	1.00934	3.93338	1.97577	up
LMGL03014559	TG(14:0/22:1/22:4)	TG	1.48895	3.82292	1.93467	up
LMGL03011163	TG(18:0/20:4/20:4)	TG	1.52919	3.80501	1.9279	up
LMGL03014533	TG(14:0/20:4/22:4)	TG	1.58608	3.74185	1.90375	up
LMSP02010006	Cer(d18:1/18:0)	Cer	1.55434	3.70444	1.88925	up
LMFA07070004	Palmitoyl-carnitine	CAR	1.30592	3.65918	1.87152	up
N/A	Oleyl-carnitine	CAR	1.24999	3.56668	1.83458	up
LMGL03010419	TG(18:1/18:3/18:3)	TG	1.52732	3.55254	1.82885	up
LMGL03014413	TG(14:0/18:3/22:1)	TG	1.5846	3.49026	1.80334	up
LMGP04010197	PG(16:0/20:2)	PG	1.29668	3.38013	1.75708	up
LMGL03014529	TG(14:0/20:4/22:0)	TG	1.42193	3.34847	1.7435	up
LMSP02020008	Cer(d18:0/18:0)	Cer	1.4023	3.30067	1.72276	up
LMFA07070008	Stearoyl-carnitine	CAR	1.46923	3.29553	1.72051	up
LMGL03010948	TG(16:1/20:4/20:5)	TG	1.55089	3.26687	1.70791	up
LMGL03012810	TG(14:0/22:4/22:4)	TG	1.35589	3.25929	1.70456	up
LMGL03014490	TG(14:0/20:0/22:3)	TG	1.32586	3.21661	1.68554	up
LMGL03014521	TG(14:0/20:3/22:1)	TG	1.33108	3.19541	1.676	up
LMGL03010576	TG(16:0/18:0/22:3)	TG	1.30112	3.1785	1.66834	up
LMGL03010252	TG(18:0/18:1/18:2)	TG	1.52688	3.17802	1.66813	up
LMGL03011536	TG(18:2/18:3/22:5)	TG	1.4312	3.15388	1.65713	up
LMSP03010020	SM(d18:0/18:0)	SM	1.59523	3.15229	1.6564	up
LMGL03014532	TG(14:0/20:4/22:3)	TG	1.47235	3.15089	1.65576	up
LMGL03010700	TG(16:0/18:2/22:3)	TG	1.31431	3.08185	1.62379	up
LMGL03010420	TG(18:2/18:2/18:3)	TG	1.51428	3.07848	1.62222	up
LMGL03014484	TG(14:0/20:0/20:4)	TG	1.54004	3.03539	1.60188	up
LMFA07070043	3-Hydroxy-octadecanoyl-carnitine	CAR	1.43288	3.02169	1.59536	up
LMGL03010371	TG(18:2/18:2/18:2)	TG	1.5102	3.01313	1.59126	up
LMGL03010527	TG(18:3/18:3/18:3)	TG	1.26366	3.00205	1.58595	up
LMGL03014350	TG(14:0/18:0/20:2)	TG	1.38465	2.99017	1.58023	up
LMGL03014530	TG(14:0/20:4/22:1)	TG	1.49172	2.98912	1.57972	up
N/A	9-oxoODE	Eicosanoid	1.24101	2.98574	1.57809	up
LMGL03011529	TG(16:0/20:5/22:5)	TG	1.17505	2.97956	1.5751	up
LMGL03010766	TG(16:0/18:3/22:3)	TG	1.4091	2.94457	1.55806	up
LMGL03010954	TG(18:2/18:3/20:5)	TG	1.32794	2.92895	1.55038	up
LMGL03014566	TG(14:0/22:3/22:4)	TG	1.37496	2.88947	1.5308	up
LMGL03014352	TG(14:0/18:0/20:4)	TG	1.4762	2.88155	1.52684	up
LMGL03010469	TG(16:0/16:1/22:4)	TG	1.35704	2.83441	1.50305	up
LMGL03010478	TG(18:1/18:2/20:0)	TG	1.29478	2.81911	1.49524	up
LMGL03014541	TG(14:0/20:5/22:4)	TG	1.43195	2.81547	1.49338	up
LMGL03010727	TG(18:2/18:3/20:2)	TG	1.46102	2.81272	1.49197	up
LMGL03010800	TG(18:2/18:3/20:3)	TG	1.45494	2.80036	1.48561	up
LMGL03010471	TG(18:2/18:3/18:3)	TG	1.44592	2.79628	1.48351	up
LMGL03010526	TG(16:0/16:0/22:6)	TG	1.37679	2.78692	1.47867	up
LMGL02010050	DG(18:0/18:2/0:0)	DG	1.58887	2.7663	1.46796	up
LMGL03010876	TG(18:2/18:3/20:4)	TG	1.46664	2.75842	1.46384	up
LMGL03011311	TG(18:0/18:1/22:6)	TG	1.41587	2.75363	1.46133	up
LMGL03014511	TG(14:0/20:2/22:1)	TG	1.24802	2.74917	1.459	up
LMGL03010470	TG(16:0/16:0/22:5)	TG	1.38647	2.74412	1.45635	up
LMGL03014514	TG(14:0/20:2/22:4)	TG	1.29614	2.7407	1.45454	up
LMGL02010071	DG(18:2/18:3/0:0)	DG	1.46192	2.73635	1.45225	up
LMGL03014504	TG(14:0/20:1/22:5)	TG	1.38881	2.73599	1.45207	up
LMGL03011537	TG(16:0/20:4/22:6)	TG	1.4398	2.73492	1.4515	up
LMGL03014503	TG(14:0/20:1/22:4)	TG	1.12511	2.72393	1.44569	up
LMGL03014496	TG(14:0/20:1/20:4)	TG	1.40189	2.71387	1.44035	up
LMGL03014525	TG(14:0/20:3/22:5)	TG	1.45776	2.68844	1.42677	up
LMSP03010029	SM(d18:1/18:1)	SM	1.53081	2.61023	1.38418	up
LMGL03014244	TG(14:0/16:0/22:4)	TG	1.52086	2.574	1.36401	up
LMGL03014392	TG(14:0/18:2/20:5)	TG	1.4226	2.56825	1.36078	up
LMGL03011200	TG(16:0/20:4/22:3)	TG	1.32548	2.54212	1.34603	up
LMGL03010217	TG(18:0/18:1/18:1)	TG	1.27534	2.51052	1.32799	up
LMGL03014359	TG(14:0/18:0/22:4)	TG	1.23645	2.50239	1.32331	up
LMGL03010537	TG(18:0/18:3/20:1)	TG	1.18095	2.49625	1.31976	up
LMGL03014389	TG(14:0/18:2/20:2)	TG	1.41142	2.47099	1.30509	up
LMGL03010657	TG(18:2/18:3/20:1)	TG	1.38815	2.46157	1.29958	up
LMGL02010257	DG(20:0/22:6/0:0)	DG	1.07006	2.45295	1.29452	up
LMGL03010964	TG(16:1/20:2/22:0)	TG	1.04513	2.45039	1.29301	up
LMGL03010515	TG(16:0/18:0/22:1)	TG	1.01481	2.44505	1.28986	up
LMGL03014415	TG(14:0/18:3/22:3)	TG	1.50489	2.41949	1.2747	up
LMSP03010001	SM(d18:1/18:0)	SM	1.62524	2.41474	1.27187	up
LMGL03014515	TG(14:0/20:2/22:5)	TG	1.40354	2.41266	1.27062	up
LMGL03010095	TG(16:0/16:1/20:0)	TG	1.17321	2.39959	1.26278	up
LMGL03014439	TG(14:0/18:4/20:1)	TG	1.50583	2.39795	1.2618	up
LMSP00000007	Cer(m18:1/22:0)	Cerm	1.25866	2.39502	1.26004	up
LMGL03011453	TG(16:0/20:4/22:5)	TG	1.35733	2.37483	1.24782	up
LMGL03014507	TG(14:0/20:2/20:4)	TG	1.39167	2.3746	1.24769	up
LMGL03014508	TG(14:0/20:2/20:5)	TG	1.26422	2.36576	1.24231	up
LMGL03015819	TG(16:1/18:1/18:4)	TG	1.4631	2.35299	1.2345	up
N/A	9,10-EpOME	Eicosanoid	1.21441	2.34397	1.22896	up
LMGL03010327	TG(18:1/18:2/18:2)	TG	1.56538	2.34105	1.22715	up
LMFA01010017	FFA(17:0)	FFA	1.49898	2.33805	1.22531	up
LMGL03010601	TG(18:0/18:3/20:2)	TG	1.43588	2.33058	1.22069	up
LMGL03011207	TG(18:2/18:2/22:3)	TG	1.06946	2.32555	1.21757	up
LMGL03011117	TG(16:0/20:4/22:1)	TG	1.26592	2.31014	1.20798	up
LMGL03014368	TG(14:0/18:1/20:0)	TG	1.17491	2.30387	1.20406	up
LMGL03014535	TG(14:0/20:4/22:6)	TG	1.3147	2.28366	1.19135	up
LMGL03010925	TG(16:0/18:1/22:6)	TG	1.37842	2.268	1.18142	up
LMFA07070045	3-Hydroxy-tetradecanoyl- carnitine	CAR	1.21517	2.26272	1.17806	up
LMGL03010326	TG(16:0/16:0/22:3)	TG	1.12512	2.24029	1.16368	up
LMGL03014407	TG(14:0/18:3/20:2)	TG	1.39992	2.23872	1.16267	up
LMGL03014540	TG(14:0/20:5/22:3)	TG	1.36303	2.23012	1.15712	up
LMGL03010369	TG(16:0/16:1/22:3)	TG	1.07813	2.21968	1.15035	up
LMGL03010185	TG(16:0/16:1/20:4)	TG	1.48605	2.20508	1.14083	up
N/A	12,13-EpOME	Eicosanoid	1.19989	2.18254	1.12601	up
LMGL03014516	TG(14:0/20:2/22:6)	TG	1.3778	2.16101	1.11171	up
LMGL03014246	TG(14:0/16:0/22:6)	TG	1.22345	2.16024	1.11119	up
LMGL02010214	DG(18:2/22:4/0:0)	DG	1.32401	2.15864	1.11012	up
LMGL03014524	TG(14:0/20:3/22:4)	TG	1.34324	2.14389	1.10023	up
N/A	Cer(d18:1/20:1)	Cer	1.35685	2.11775	1.08253	up
LMSP02010007	Cer(d18:1/20:0)	Cer	1.59086	2.11665	1.08178	up
LMGL03014563	TG(14:0/22:2/22:4)	TG	1.09637	2.10793	1.07583	up
LMGL03014391	TG(14:0/18:2/20:4)	TG	1.37075	2.10352	1.0728	up
LMGL03010662	TG(18:1/18:3/20:2)	TG	1.20111	2.10275	1.07228	up
LMGL03011452	TG(18:2/18:3/22:4)	TG	1.38083	2.08919	1.06294	up
LMGL03014447	TG(14:0/18:4/22:2)	TG	1.49689	2.08447	1.05968	up
LMGL03014388	TG(14:0/18:2/20:1)	TG	1.34596	2.07289	1.05164	up
LMGL02010131	DG(18:2/20:4/0:0)	DG	1.27571	2.0551	1.03921	up
LMGL02010063	DG(18:2/18:2/0:0)	DG	1.40141	2.04013	1.02866	up
LMGL03012803	TG(14:0/20:4/20:4)	TG	1.31931	2.03863	1.0276	up
LMGL03014405	TG(14:0/18:3/20:0)	TG	1.44904	2.02464	1.01766	up
LMSP03010047	SM(d18:2/18:1)	SM	1.15758	2.02348	1.01684	up
LMGP02050055	LPE(0:0/22:1)	LPE	1.02581	0.486384	-1.03983	down
LMSP03010072	SM(d18:1/22:1)	SM	1.45764	0.483419	-1.04865	down
LMGP02011216	PE(16:1/22:6)	PE	1.54749	0.482632	-1.05101	down
LMGP01011604	PC(18:1/18:4)	PC	1.07244	0.481773	-1.05357	down
LMGP01010690	PC(16:1/18:2)	PC	1.57596	0.478056	-1.06475	down
LMGP04010828	PG(22:6/18:1)	PG	1.32289	0.471183	-1.08564	down
LMGP01011834	PC(20:1/22:6)	PC	1.52284	0.464469	-1.10635	down
LMGP02010854	PE(20:1/18:2)	PE	1.34265	0.463811	-1.10839	down
LMGP01010506	PC(14:0/20:4)	PC	1.1633	0.463214	-1.11025	down
LMGP01010560	PC(16:0/14:0)	PC	1.44829	0.46236	-1.11291	down
LMGP02011172	PE(20:5/18:1)	PE	1.46673	0.452923	-1.14266	down
LMGL03010114	TG(16:0/16:1/20:1)	TG	1.11213	0.450459	-1.15053	down
LMGP01011484	PC(16:1/18:3)	PC	1.23482	0.448851	-1.15569	down
LMGL02010379	DG(14:0/16:1/0:0)	DG	1.43954	0.43934	-1.18659	down
LMGP01050047	LPC(20:1/0:0)	LPC	1.30189	0.434446	-1.20275	down
LMGP02011151	PE(22:6/20:1)	PE	1.42633	0.416219	-1.26459	down
LMGP02010655	PE(18:2/14:0)	PE	1.55001	0.41448	-1.27063	down
LMGL03010018	TG(16:0/16:1/16:1)	TG	1.37927	0.413065	-1.27556	down
N/A	FFA(16:1)	FFA	1.52104	0.412703	-1.27682	down
LMGL03014253	TG(14:0/16:1/18:3)	TG	1.42265	0.403751	-1.30846	down
LMGL02010010	DG(16:0/16:1/0:0)	DG	1.54543	0.397421	-1.33126	down
LMGP02011217	PE(16:1/20:4)	PE	1.55422	0.394123	-1.34328	down
LMGP01011903	PC(20:4/16:1)	PC	1.59049	0.363363	-1.46052	down
LMGP02011219	PE(16:1/18:2)	PE	1.53377	0.34432	-1.53818	down
LMGP01010678	PC(16:1/18:1)	PC	1.5946	0.343359	-1.54221	down
LMGP02050037	LPE(0:0/16:1)	LPE	1.37946	0.342692	-1.54502	down
LMGL03014221	TG(14:0/16:0/16:1)	TG	1.39835	0.32861	-1.60555	down
LMGP01010566	PC(16:0/16:1)	PC	1.66075	0.312559	-1.6778	down
LMGP02010524	PE(16:1/18:0)	PE	1.5804	0.300904	-1.73262	down
LMGL03012762	TG(14:0/14:0/18:1)	TG	1.43338	0.294086	-1.76569	down
LMGP01011483	PC(16:1/18:0)	PC	1.58335	0.292433	-1.77382	down
LMGP02011198	PE(18:1/16:1)	PE	1.56302	0.28948	-1.78846	down
LMST01020006	CE(16:1)	CE	1.58363	0.286135	-1.80523	down
LMGP04010898	PG(16:1/22:6)	PG	1.55112	0.279573	-1.8387	down
LMGL03014657	TG(14:1/16:1/18:1)	TG	1.43906	0.267265	-1.90366	down
LMGP01050021	LPC(16:1/0:0)	LPC	1.53729	0.249564	-2.00252	down
LMGP01010696	PC(16:1/22:6)	PC	1.61887	0.246147	-2.02241	down
LMGP02010520	PE(16:1/16:0)	PE	1.57095	0.216098	-2.21025	down
LMGL02010011	DG(16:1/16:1/0:0)	DG	1.5934	0.169292	-2.56242	down
LMGP01010682	PC(16:1/16:1)	PC	1.61074	0.140385	-2.83254	down
LMGP02010108	PE(16:1/16:1)	PE	1.59234	0.112526	-3.15167	down
Notes. Details of the compounds are available at http://www.lipidmaps.org. CE, cholesterol ester; Cer, ceramide; DG, diacylglycerol; FC, fold change; HFD, high-fat diet; HPGA, HFD containing 0.1% of phloroglucinaldehyde; LFD, low-fat diet; LPS, lysophosphatidyl serine; N/A, not applicable; PE, phosphatidylethanolamine; TG, triglycerides; up, up-regulated (P <0.05); down, down-regulated (P <0.05);…
